# Supplementary material for: Advanced CNC/PEG/PDMAA Semi-IPN Hydrogel for Drug Delivery Management in Wound Healing
Source: Gels. 2022 May 30;8(6):340. doi: 10.3390/gels8060340 (PMC9222527; doi:10.3390/gels8060340)
Supplement: Supplementary file 1 [file gels-08-00340-s001.zip]

Archive with 1 entries (1 files):
- gels-1726390-supplementary.pdf
